# Supplementary material for: Association Between MTHFR Polymorphisms and the Risk of Essential Hypertension: An Updated Meta-analysis
Source: Front Genet. 2021 Nov 26;12:698590. doi: 10.3389/fgene.2021.698590 (PMC8662810; doi:10.3389/fgene.2021.698590)
Supplement: Supplementary file 1 [file DataSheet1.zip]

Archive with 7 entries (7 files):
- Supplemental Table 2.xls
- Supplemental Table 3.xls
- Supplemental Table 4.xls
- Supplemental Table 5.xls
- Supplemental Table 6.xls
- Supplemental Table 7.xls
- Supplemental Table 1.xls
