# Supplementary material for: Association Between MTHFR Polymorphisms and the Risk of Essential Hypertension: An Updated Meta-analysis
Source: Front Genet. 2021 Nov 26;12:698590. doi: 10.3389/fgene.2021.698590 (PMC8662810; doi:10.3389/fgene.2021.698590)
Supplement: Supplementary file 1 [file DataSheet1.zip › Supplemental Table 2.xls]

## Sheet: Sheet1
Supplemental Table 2. Included studies of MTHFR A1298C polymorphism in essential hypertension within the meta-analysis (A Asian; C Caucasian; W White; EA East Asian; HWD: Hardy–Weinberg disequilibrium).
No.	First Author/Year	Country	Eligible research studies of MTHFR A1298C
			All studies
			Yang [19] 2014	Wu [20] 2014	This study
1	Kahleova [34] 2002	Czech Republic	–	W	C
2	Tylicki [44] 2005	Mixed	C	–	C
3	Markan [52] 2007	India	Indians and Sri Lankans	A(HWD)	A
4	Ng [67] 2009	Austria/English	C	A	C
5	Cai [64] 2009	China	EA	–	–
6	Wang [107] 2010	China	–	A	EA
7	Wang [108] 2010	China	EA	–	EA
8	Demirel [109] 2011	Turkey	C	W(HWD)	C(HWD)
9	Fowdar [76] 2012	Austria	C	W	C
10	Alghasham [79] 2012	Saudi Arabia	C	–	C
11	Wei [90] 2015	Malaysia	–	–	A
12	Liu [102] 2019	China	–	–	EA
Hypertension associated with other diaeases: [64]
