# Supplementary material for: Association Between MTHFR Polymorphisms and the Risk of Essential Hypertension: An Updated Meta-analysis
Source: Front Genet. 2021 Nov 26;12:698590. doi: 10.3389/fgene.2021.698590 (PMC8662810; doi:10.3389/fgene.2021.698590)
Supplement: Supplementary file 1 [file DataSheet1.zip › Supplemental Table 3.xls]

## Sheet: Sheet1
Supplemental Table 3. Genotype distribution of MTHFR C677T polymorphisms in the included studies of essential hypertension. (HB hospital-based study;PB population-based study;EA East Asia;SA Sorth Asia;WA Westen Asia;SEA Sortheast Asia ;O Oceania;E Europe; Af Africa; SAm South America; NAm North America;A Asian;C Caucasian;M mixed;M/W Men/Women;HWE: Hardy–Weinberg equilibrium)
No	First author/Year	Country	Geographic region	Ethnicity	Source of cases	Source of controls	Matching	Sex	rs1801133								Quality scores	HWE
									Number of samples		Genotypes of cases			Genotypes of controls				chi	p
									Cases	Controls	C/C	C/T	T/T	C/C	C/T	T/T
1	Nishio [22] 1996	Japan	EA	A	HB	HB	NO	M	47	82	16	26	5	29	44	9	7	1.631	0.2015
2	Nakata [24] 1998	Japan	EA	A	HB	HB	Age Sex	–	173	184	63	91	19	65	83	36	10	1.031	0.31
3	Gao [25] 1999	China	EA	EA	PB	PB	NO	M/W	127	170	44	68	15	62	84	24	13	0.275	0.6001
4	Zhan [30] 2000	China	EA	A	PB	PB	NO	M/W	127	170	44	68	15	62	84	24	13	0.275	0.6001
5	Zhan [31] 2000	China	EA	EA	PB	PB	NO	M/W	127	170	44	68	15	62	84	24	13	0.275	0.6001
6	Benes [33] 2001	Czech Republic	E	C	HB	PB	NO	M/W	193	209	73	93	27	86	106	17	8	4.005	0.0454
7	Kahleova [34] 2002	Czech Republic	E	C	HB	PB（volunteers）	NO	M/W	164	173	82	55	27	86	69	18	9	0.553	0.457
8	Wang [35] 2002	China	EA	A	HB	HB	NO	M/W	105	46	17	51	37	14	23	9	7	0.007	0.9354
9	Rodríguez-Esparragón [36] 2003	Spain	E	C	PB	PB	Age Sex	M/W	232	215	83	115	34	95	100	20	14	0.751	0.3861
10	Sun [37] 2003	China	EA	A	HB	HB	NO	M/W	55	46	6	22	27	14	23	9	8	0.007	0.9354
11	Heux [39] 2004	Australia	O	C	NR	NR	Age Sex	M/W	247	249	87	125	35	105	119	25	11	1.08	0.2988
12	Liu [41] 2004	China	EA	A	PB	PB	NO	M/W	100	100	29	45	26	31	50	19	12	0.021	0.8838
13	Cesari [42] 2005	Italy	E	C	NR	NR	NO	M/W	100	101	36	39	25	32	49	19	8	0.001	0.9748
14	Liu [43] 2005	China	EA	EA	PB	PB	NO	M/W	100	100	29	45	26	31	50	19	12	0.021	0.8838
15	Tylicki [44] 2005	Austria/Poland	O	C	HB	HB	Age Sex	–	90	90	40	39	11	42	38	10	12	0.1	0.7517
16	Hu [46] 2006	China	EA	A	PB	PB	Age Sex	M/W	157	115	75	55	33	61	42	12	15	1.33	0.2488
17	Li [48] 2006	China	EA	A	HB	HB	NO	M/W	26	30	18	6	2	21	7	2	7	1.462	0.2266
18	Lwin [49] 2006	Japan	EA	A	PB	PB	NO	M	116	219	39	58	19	64	117	38	11	1.537	0.2151
19	Hu [50] 2007	China	EA	EA	PB	PB	Age Sex	M/W	110	115	55	39	16	61	42	12	15	1.33	0.2488
20	Markan [52] 2007	India	SA	A	HB	HB（130/85）	Age Sex	M/W	153	133	105	40	8	105	28	0	12	1.841	0.1749
21	Tang [54] 2007	China	EA	A	HB	HB	NO	M/W	252	195	139	93	20	138	51	6	10	0.232	0.6298
22	Xing [55] 2007	China	EA	A	HB	PB	Age	M/W	686	509	202	184	300	182	105	222	15	174.111	0
23	Hui [56] 2007	Japan	EA	A	PB	PB（130/85）	NO	M/W	261	271	83	129	49	104	123	44	13	0.56	0.4542
24	Deng [57] 2007	China	EA	A	HB	PB	Age Sex	M/W	151	138	108	35	8	91	40	7	14	0.863	0.3529
25	Fridman [59] 2008	Argentina	Af	M	HB	HB	NO	M/W	40	86	15	21	4	39	38	9	10	0.003	0.9545
26	Ilhan [60] 2008	Turkey	WA	C	HB	HB（130/85）	Age	M/W	78	100	36	32	10	72	26	2	9	0.038	0.8445
27	Lin [61] 2008	China	EA	A	HB	HB（130/85）	Age Sex	M/W	50	123	19	27	4	73	44	6	11	0.037	0.8479
28	Luo [62] 2008	China	EA	A	HB	HB	NO	M/W	442	195	260	151	31	138	51	6	10	0.232	0.6298
29	Soares [63] 2008	Brazil	SAm	M	NR	volunteers	Age Sex	M/W	12	16	3	9	0	9	5	2	11	0.825	0.3638
30	Deshmukh [65] 2009	United States	NAm	C	PB	volunteers	NO	M/W	42	118	22	16	4	52	48	18	9	1.501	0.2205
31	Fakhrzadeh [66] 2009	Iran	WA	C	PB	PB	NO	M/W	160	76	99	44	17	36	31	9	11	0.335	0.5628
32	Ng [67] 2009	Austrialia	E	C	PB	PB	NO	M/W	38	80	14	14	10	40	32	8	10	0.181	0.6702
33	Liu [69] 2011	China	EA	A	HB	HB	NO	M/W	155	140	58	70	27	74	47	19	9	5.943	0.0148
34	Liu H [70] 2011	China	EA	A	HB	HB（140/90）	NO	M/W	146	112	54	59	33	61	39	12	10	2.155	0.1421
35	Jin [72] 2011	China	EA	A	HB	HB（140/90）	Age Sex	M/W	405	400	215	140	50	204	144	52	12	10.047	0.0015
36	Ma [73] 2011	China	EA	A	HB	HB	NO	M/W	122	45	6	115	1	0	44	1	8	41.172	0
37	Cao [75] 2012	China	EA	A	HB	HB	Age Sex	M/W	112	147	33	53	26	49	68	30	12	0.514	0.4736
38	Fowdar [76] 2012	Austrialia	O	C	PB	PB（140/90）	Age Sex	M/W	377	393	170	174	33	175（73/102）	183	35	15	1.746	0.1863
39	Yin [77] 2012	China	EA	A	PB	PB	Age Sex	M/W	670	682	244	358	68	322	309	51	16	3.946	0.047
40	Zhang [78] 2012	China	EA	A	HB	PB	NO	M/W	189	165	128	53	8	117	41	7	12	1.835	0.1755
41	Alghasham [79] 2012	Saudi Arabia	WA	C	HB	HB	NO	M/W	26	250	18	8		185	65		7	–	–
42	Bayramoglu [80] 2013	Turkey	WA	C	HB	HB	NO	M/W	125	99	65	38	22	56	38	5	7	0.2	0.6543
43	Fridman [81] 2013	Argentina	Af	C	HB	HB	NO	M/W	75	150	29	40	6	71	64	15	10	0.011	0.9174
44	Yao [82] 2013	China	EA	A	HB	HB	Age Sex	M/W	150	150	32	69	49	61	67	22	10	0.263	0.6078
45	Yang [83] 2013	China	EA	A	HB	HB（140/90）	NO	M/W	200	200	39	99	62	61	89	50	11	2.303	0.1292
46	Cai [84] 2014	China	EA	EA	PB	PB	NO	M/W	200	200	39	99	62	61	89	50	14	2.303	0.1292
47	Bayramoglu [87] 2015	Turkey	WA	C	HB	HB	NO	M/W	125	99	65	38	22	56	38	5	7	0.2	0.6543
48	Nassereddine [88] 2015	Morocco	Af	C	HB	HB（140/90）	Age Sex	M/W	101	102	47	40	14	54	45	3	12	3.176	0.0747
49	Wei [90] 2015	Malaysia	SEA	A	HB	HB	NO	M/W	246	348	143	82	21	260	78	10	11	1.888	0.1695
50	Wen [91] 2015	China	EA	A	NR	NR	NO	M/W	174	634	45	53	76	258	291	85	8	0.042	0.837
51	Pérez-Razo [92] 2015	Mexico	NAm	M	HB	Blood donors	NO	M/W	372	391	112	174	87	90	200	101	13	0.222	0.6375
					PB	PB（120/80）	Age Sex		209	209	34	98	67	35	108	56	15	1.898	0.1683
52	Amrani-Midoun [93] 2016	Argerian	Af	C	HB	Blood donors 140/90	NO	M/W	82	72	37	36	9	44	25	3	9	0.055	0.8142
53	Fan [94] 2016	China	EA	A	HB	HB	NO	M/W	214	494	37	102	75	119	234	141	11	1.272	0.2593
54	Dwivedi [95] 2017	India	SA	A	HB	HB	NO	–	100	223	71	24	5	184	34	5	6	4.541	0.0331
55	Wu [98] 2016	China	EA	A	HB	HB	NO	M/W	123	120	73	39	11	70	40	10	7	1.481	0.2235
56	Ghogomu [99] 2016	Cameroun	Af	Af	HB	PB（140/90）	NO	M/W	41	50	3	24	14	45	5	0	10	0.139	0.7098
57	Zhang [100] 2017	China	EA	A	HB	HB	NO	M/W	220	128	45	122	53	52	56	20	8	0.569	0.4507
58	Zhao [101] 2017	China	EA	A	HB	HB（140/90）	NO	M/W	200	200	54	99	47	80	91	29	11	0.143	0.7056
59	Liu [102] 2019	China	EA	A	PB	PB（140/90）	NO	M/W	934	1075	200	439	295	214	505	356	16	2.06	0.1512
60	Nong [103] 2019	China	EA	A	PB	PB	NO	M/W	122	110	15	58	49	35	59	16	11	1.229	0.2675
61	Wu [104] 2019	China	EA	A	HB	HB（140/90）	NO	M/W	250	200	91	103	56	88	88	24	9	0.077	0.7816
62	Zhao [105] 2019	China	EA	A	HB	PB	NO	M/W	120	120	81	34	5	75	38	7	10	0.54	0.4623
63	Candrasatria [106] 2020	Indonesia	SEA	A	PB	PB	NO	M/W	213	202	134	73	6	157	42	3	13	0.01	0.9205
