# Supplementary material for: Association Between MTHFR Polymorphisms and the Risk of Essential Hypertension: An Updated Meta-analysis
Source: Front Genet. 2021 Nov 26;12:698590. doi: 10.3389/fgene.2021.698590 (PMC8662810; doi:10.3389/fgene.2021.698590)
Supplement: Supplementary file 1 [file DataSheet1.zip › Supplemental Table 4.xls]

## Sheet: Sheet1
Supplemental Table 4. Genotype distribution of MTHFR A1298C polymorphisms in the included studies of essential hypertension (HB hospital-based study;PB population-based study;EA East Asia;SA Sorth Asia;WA Westen Asia;SEA Sortheast Asia ;O Oceania;E Europe;A Asian;C Caucasian;M/W Men/Women;HWE: Hardy–Weinberg equilibrium)
No.	First author/Year	Country	Geographic region	Ethnicity	Source of cases	Source of controls	Matching	Sex	rs1801131								Quality scores	HWE
									Number of samples		Genotypes of cases			Genotypes of controls				chi	p
									Cases	Controls	A/A	A/C	C/C	A/A	A/C	C/C
1	Kahleova [34] 2002	Czech Republic	E	C	HB	PB（volunteers）	NO	M/W	164	173	79	62	23	77	75	21	9	0.171	0.679
2	Tylicki [44] 2005	Austria/Poland	O	C	HB	HB	Age Sex	–	90	90	38	43	9	36	45	9	12	0.88	0.3481
3	Markan [52] 2007	India	SA	A	HB	HB	Age Sex	M/W	153	133	99	43	11	112	17	4	11	8.277	0.004
4	Ng [67] 2009	Austrialia	E	C	PB	PB	NO	M/W	79	39	37	35	7	22	14	3	10	0.134	0.7143
5	Wang [107] 2010	China	EA	A	PB	PB	NO	M/W	195	213	132	56	7	134	68	11	13	0.377	0.5393
6	Wang [108] 2010	China	EA	A	PB	PB	NO	M/W	203	225	138	57	8	139	75	11	15	0.046	0.8297
7	Demirel [109] 2011	Turkey	WA	C	PB	PB	NO	M/W	50	50	25	19	6	14	33	3	8	7.494	0.0062
8	Fowdar [76] 2012	Austrialia	O	C	PB	PB	Age Sex	M/W	368	386	165	151	52	162	173	51	15	0.201	0.6539
9	Alghasham [79] 2012	Saudi Arabia	WA	C	HB	HB	NO	M/W	26	250	15	11		144	106		7	–	–
10	Wei [90] 2015	Malaysia	SEA	A	HB	HB	NO	M/W	246	348	157	78	11	213	121	12	11	1.073	0.3003
11	Liu [102] 2019	China	EA	A	PB	PB	NO	M/W	930	1074	679	229	22	801	250	23	16	0.448	0.5034
