# Supplementary material for: Association Between MTHFR Polymorphisms and the Risk of Essential Hypertension: An Updated Meta-analysis
Source: Front Genet. 2021 Nov 26;12:698590. doi: 10.3389/fgene.2021.698590 (PMC8662810; doi:10.3389/fgene.2021.698590)
Supplement: Supplementary file 1 [file DataSheet1.zip › Supplemental Table 5.xls]

## Sheet: Sheet1
Supplemental Table 5. Literature quality evaluation table for the included literature in this meta-analysis. (HWE: Hardy–Weinberg equilibrium)
No.	First author/Year	Source of case	Source of control	Ascertainment of hypertension/Hypertesion in Pregnanc	Ascertainment of control	Matching	Genotypingexamination	HWE	Association assessment	Total sample size	Quality scores	HWE
												chi	p
1	Nishio [22] 1996	1	1	1	1	0	0	2	1	0	7	1.631	0.2015
2	Nakata [24] 1998	1	1	1	1	2	0	2	1	1	10	1.031	0.31
3	Gao [25] 1999	2	3	2	2	0	0	2	1	1	13	0.275	0.6001
4	Zhan [30] 2000	2	3	2	1	0	0	2	2	1	13	0.275	0.6001
5	Zhan [31] 2001	2	3	2	1	0	0	2	1	1	13	0.275	0.6001
6	Benes [33] 2001	1	3	1	0	0	0	1	1	1	8	4.005	0.0454
7	Kahleova [34] 2002	1	2	2	0	0	0	2	1	1	9	0.553	0.457
8	Wang [35] 2002	1	1	2	0	0	0	2	1	0	7	0.007	0.9354
9	Rodríguez-Esparragón [36] 2003	2	3	2	1	2	0	2	1	1	14	0.751	0.3861
10	Sun [37] 2003	1	1	2	1	0	0	2	1	0	8	0.007	0.9354
11	Heux [39] 2004	0	0	1	1	2	2	2	2	1	11	1.08	0.2988
12	Liu [41] 2004	2	3	1	2	0	0	2	1	1	12	0.021	0.8838
13	Cesari [42] 2005	0	0	1	2	0	0	2	2	1	8	0.001	0.9748
14	Liu [43] 2005	2	3	1	2	0	0	2	1	1	12	0.021	0.8838
15	Tylicki [44] 2005	1	1	2	2	2	0	2	2	0	12	0.1	0.7517
16	Hu [46] 2006	2	3	2	2	2	0	2	1	1	15	1.33	0.2488
17	Li [48] 2006	1	1	1	1	0	0	2	1	0	7	1.462	0.2266
18	Lwin [49] 2006	2	3	1	0	0	0	2	2	1	11	1.537	0.2151
19	Hu [50] 2007	2	3	2	2	2	0	2	1	1	15	1.33	0.2488
20	Markan [52] 2007	1	1	1	2	2	0	2	2	1	12	1.841	0.1749
21	Tang [54] 2007	1	1	2	2	0	0	2	1	1	10	0.232	0.6298
22	Xing [55] 2007	1	3	2	1	1	1	1	2	3	15	174.111	0
23	Hui [56] 2007	2	3	1	1	0	1	2	1	2	13	0.56	0.4542
24	Deng [57] 2007	2	3	2	1	2	0	2	1	1	14	0.863	0.3529
25	Fridman [59] 2008	1	1	1	2	0	2	2	1	0	10	0.003	0.9545
26	Ilhan [60] 2008	1	1	1	2	1	0	2	1	0	9	0.038	0.8445
27	Lin [61] 2008	1	1	1	2	2	0	2	2	0	11	0.037	0.8479
28	Luo [62] 2008	1	1	1	1	0	0	2	2	2	10	0.232	0.6298
29	Soares [63] 2008	0	2	2	2	2	0	2	1	0	11	0.825	0.3638
30	Deshmukh [65] 2009	2	2	1	0	0	1	2	1	0	9	1.501	0.2205
31	Fakhrzadeh [66] 2009	2	3	2	0	0	0	2	1	1	11	0.335	0.5628
32	Ng [67] 2009	2	3	1	1	0	0	2	1	0	10	0.181	0.6702
33	Liu [69] 2011	1	1	2	2	0	0	1	1	1	9	5.943	0.0148
34	Liu H [70] 2011	1	1	2	2	0	0	2	1	1	10	2.155	0.1421
35	Jin [72] 2011	1	1	1	2	2	0	1	2	2	12	10.047	0.0015
36	Ma [73] 2011	1	1	2	2	0	0	1	1	0	8	41.172	0
37	Cao [75] 2012	1	1	2	2	2	0	2	1	1	12	0.514	0.4736
38	Fowdar [76] 2012	2	3	1	2	2	0	2	1	2	15	1.746	0.1863
39	Yin [77] 2012	2	3	1	1	2	1	1	2	3	16	3.946	0.047
40	Zhang [78] 2012	1	3	2	2	0	0	2	1	1	12	1.835	0.1755
41	Alghasham [79] 2012	1	1	1	0	0	0	2	1	1	7	–	–
42	Bayramoglu [80] 2013	1	1	1	0	0	0	2	1	1	7	0.2	0.6543
43	Fridman [81] 2013	1	1	1	0	0	2	2	2	1	10	0.011	0.9174
44	Yao [82] 2013	1	1	2	0	2	0	2	1	1	10	0.263	0.6078
45	Yang [83] 2013	1	1	2	2	0	1	2	1	1	11	2.303	0.1292
46	Cai [84] 2014	2	3	2	2	0	1	2	1	1	14	2.303	0.1292
47	Bayramoglu [87] 2015	1	1	1	0	0	0	2	1	1	7	0.2	0.6543
48	Nassereddine [88] 2015	1	1	2	2	2	0	2	1	1	12	3.176	0.0747
49	Wei [90] 2015	1	1	2	1	0	0	2	2	2	11	1.888	0.1695
50	Wen [91] 2015	0	0	1	0	0	1	2	2	2	8	0.042	0.837
51	Pérez-Razo [92] 2015	1	2	1	2	0	1	2	2	2	13	0.222	0.6375
		2	3	1	1	2	1	2	2	1	15	1.898	0.1683
52	Amrani-Midoun [93] 2016	1	2	1	0	0	0	2	2	1	9	0.055	0.8142
53	Fan [94] 2016	1	1	1	2	0	0	2	2	2	11	1.272	0.2593
54	Dwivedi [95] 2017	1	1	0	1	0	0	1	1	1	6	4.541	0.0331
55	Wu [98] 2016	1	1	0	1	0	0	2	1	1	7	1.481	0.2235
56	Ghogomu [99] 2016	1	3	1	2	0	0	2	1	0	10	0.139	0.7098
57	Zhang [100] 2017	1	1	1	1	0	0	2	1	1	8	0.569	0.4507
58	Zhao [101] 2017	1	1	1	2	1	0	2	2	1	11	0.143	0.7056
59	Liu [102] 2019	2	3	1	2	0	1	2	2	3	16	2.06	0.1512
60	Nong [103] 2019	2	3	1	1	0	0	2	1	1	11	1.229	0.2675
61	Wu [104] 2019	1	1	1	2	0	0	2	1	1	9	0.077	0.7816
62	Zhao [105] 2019	1	3	1	0	0	0	2	2	1	10	0.54	0.4623
63	Candrasatria [106] 2020	2	3	1	2	0	0	2	2	1	13	0.01	0.9205
64	Wang [107] 2010	2	3	1	2	0	0	2	2	1	13	0.377	0.5393
65	Wang [108] 2010	3	4	2	2	0	0	2	1	1	15	0.046	0.8297
66	Demirel [109] 2011	2	3	1	0	0	0	1	1	0	8	7.494	0.0062
