# Supplementary material for: Association Between MTHFR Polymorphisms and the Risk of Essential Hypertension: An Updated Meta-analysis
Source: Front Genet. 2021 Nov 26;12:698590. doi: 10.3389/fgene.2021.698590 (PMC8662810; doi:10.3389/fgene.2021.698590)
Supplement: Supplementary file 1 [file DataSheet1.zip › Supplemental Table 6.xls]

## Sheet: Sheet1
Supplemental Table 6. Results of previous meta-analysis between MTHFR C677T polymorphism with the risk of essential hypertension.(H: hypertension; HDP: hypertensive disorders of pregnancy; HWE: Hardy–Weinberg equilibrium.)
First author	Variable	n (Cases/Controls)	CT vs. CC		TT vs. CC		TT vs. CT		(CT + TT) vs. CC		TT vs. ( CC + CT)		T vs. C
			OR (95% CI)	Ph/I2 (%)	OR (95% CI)	Ph/I2 (%)	OR (95% CI)	Ph/I2 (%)	OR (95% CI)	Ph/I2 (%)	OR (95% CI)	Ph/I2 (%)	OR (95% CI)	Ph/I2 (%)
Qian [16] 2007	Overall	26(2814/3099)	–	–	–	–	–	–	1.416(1.200–1.670)	0.004/-	1.260(1.087–1.460)	0.012/-	–	–
	Asian	18	–	–	–	–	–	–	1.403(1.218–1.617)	0.001/-	1.189(0.996–1.419)	0.002/-	–	–
	Caucasian	7	–	–	–	–	–	–	1.239(1.022–1.502)	0.761/-	1.438(1.101–1.879)	0.900/-	–	–
	H	12	–	–	–	–	–	–	1.165(1.006–1.350)	0.312/-	1.235(1.020–1.497)	0.010/-	–	–
Niu [17] 2012	Overall	20(2300/2161)	–	–	1.90(1.57–2.31)	0.427/2.4	–	–	1.57(1.30–1.90)	0.025/42.1	1.65(1.40–1.94)	0.474/ 0.0	1.49(1.31–1.68)	0.055/36.2
	H	9	–	–	1.87(1.31–2.68)	0.121/37.3	–	–	1.50(1.20–1.87)	0.151/33.4	1.58(1.20–2.09)	0.241/ 22.7	1.44(1.19–1.74)	0.030/ 52.9
Yang [19] 2014	H and HDP	111(15094/21633)	1.18(1.10–1.27)	<0.001/38.4	1.47(1.30–1.66)	<0.001/41.5	–	–	1.26(1.17–1.34)	<0.001/48.2	1.37(1.23–1.52)	<0.001/43.7	1.23(1.16–1.31)	<0.001/56.0
	H	36	1.25(1.11–1.40)	0.005/43.1	1.63(1.34–1.98)	<0.001/54.1	–	–	1.36(1.20–1.53)	<0.001/55.0	1.43(1.21–1.68)	0.002/45.6	1.30(1.18–1.43)	<0.001/64.1
	HDP	75	1.14(1.03–1.26)	0.004/34.3	1.37(1.18–1.58)	0.011/31.0	–	–	1.19(1.08–1.32)	<0.001/41.0	1.34(1.16–1.53)	<0.001/43.5	1.19(1.10–1.29)	<0.001/48.7
	All HWE	28	–	–	–	–	–	–	1.35(1.17–1.54)	<0.001/51.0	–	–	–	–
	Ethnicity
	East Asians	23	–	–	–	–	–	–	1.38(1.19–1.60)	<0.001/55.5	–	–	–	–
	Caucasians	10	–	–	–	–	–	–	1.29(1.01–1.63)	0.004/62.5	–	–	–	–
	Latinos	1	–	–	–	–	–	–	1.43(0.81–2.51)	–	–	–	–	–
	Indians and Sri Lankans	1	–	–	–	–	–	–	1.71(1.00–2.91)	–	–	–	–	–
	Black Africans	0	–	–	–	–	–	–	–	–	–	–	–	–
	Source of controls
	Hospital based	23	–	–	–	–	–	–	1.51(1.30–1.75)	0.003/50.5	–	–	–	–
	Population based	12	–	–	–	–	–	–	1.15(0.95–1.40)	0.005/59.3	–	–	–	–
	Genotyping methods
	PCR-RFLP	31	–	–	–	–	–	–	1.36(1.20–1.54)	<0.001/57.6	–	–	–	–
	Others	4	–	–	–	–	–	–	1.40(1.01–1.96)	0.213/33.2	–	–	–	–
	Sample size
	Large (>225)	20	–	–	–	–	–	–	1.30(1.14–1.48)	<0.001/58.6	–	–	–	–
	Small (<225)	50	–	–	–	–	–	–	1.63(1.31–2.04)	0.154/33.0	–	–	–	–
	Study quality
	High (>5 scores)	31	–	–	–	–	–	–	1.34(1.18–1.52)	<0.001/55.9	–	–	–	–
	Low (<5 scores)	4	–	–	–	–	–	–	1.58(1.03–2.42)	0.086/54.6	–	–	–	–
Yang [18] 2014	Overall	27(5418/4997)	1.32(1.20-1.45)	0.321/9.7	1.59(1.32-1.92)	0.021/39.0	–	–	1.39(1.25-1.55)	0.036/35.6	1.38(1.18-1.62)	0.079/29.2	1.32(1.20-1.45)	<0.05/54.7
	Asian	20 (4201/3675)	1.40(1.25-1.56)	0.296/12.7	1.62(1.27-2.05)	0.011/47.1	–	–	1.47(1.28-1.68)	0.034/39.9	1.37(1.12-1.68)	0.047/37.6	1.37(1.21-1.54)	<0.05/60.4
	Caucasian	7 (1217/1322)	1.13(0.96-1.34)	0.878/0.0	1.53(1.15-2.04)	0.351/10.2	–	–	1.19(1.02-1.40)	0.654/0.0	1.42(1.10-1.84)	0.406/2.6	1.19(1.05-1.36)	0.333/12.7
	Chinese	15 (3420/2768)	–	–	1.71(1.44-2.03)	0.512/0.0	–	–	1.52(1.34-1.71)	0.300/13.7	1.45(1.24-1.70)	0.737/0.0	1.39(1.26-1.55)	0.118/31.4
	Japanese	3 (550/674)	–	–	0.88(0.50-1.56)	0.073/61.8	–	–	1.05(0.78-1.41)	0.227/32.6	0.85(0.51-1.40)	0.081/60.3	0.97(0.76-1.25)	0.170/55.2
	Others (Indian and Turk)	2 (231/233)	–	–	11.30(2.85-44.79)	0.742/0.0	–	–	2.22(1.28-3.83)	0.183/43.6	8.58(2.20-33.53)	0.632/0.0	2.30(1.56-3.40)	0.270/17.9
Wu [20] 2014	Overall	30(5207/5383)	–	–	1.62(1.32-1.99)	–/50.9	–	–	1.34 (1.24-1.46)	–/ 40.8	1.41(1.26-1.59)	–/ 44.3	1.30(1.18-1.43)	–/58.7
Fu [21] 2019	Overall	57	–	–	1.53(1.30-1.79)	<0.001/–	1.22(1.12-1.32)	0.001/–	1.31(1.19-1.43)	<0.001/–	1.37(1.19-1.58)	<0.001/–	1.27(1.17-1.37)	<0.001/–
	Asian	–	–	–	1.70(1.32-2.19)	<0.001/–	1.34(1.18-1.52)	0.021/–	1.45(1.26-1.67)	<0.001/–	1.47(1.16-1.85)	<0.001/–	1.39(1.22-1.58)	<0.001/–
	European	–	–	–	1.43(1.14-1.79)	0.001/–	1.12(1.01-1.23)	0.158/–	1.18(1.06-1.33)	0.025/–	1.34(1.09-1.65)	0.002/–	1.18(1.07-1.30)	0.001/–
	American	–	–	–	0.95(0.73-1.22)	0.373/–	1.06(0.84-1.35)	0.111/–	1.05(0.84-1.32)	0.101/–	0.98(0.81-1.20)	0.825/–	1.01(0.89-1.15)	0.281/–
	African	–	–	–	4.45(1.83-10.82)	0.654/–	1.29(0.78-2.13)	0.252/–	1.53(1.01-2.32)	0.364/–	4.01(1.69-9.56)	0.481/–	1.63(1.17-2.26)	0.632/–
	Adults	–	–	–	1.54(1.30-1.81)	<0.001/–	1.23(1.14-1.34)	<0.001/–	1.32(1.20-1.45)	<0.001/–	1.37(1.18-1.58)	<0.001/–	1.27(1.18-1.38)	<0.001/–
	Children and Adolescents	–	–	–	1.37(0.88-2.13)	0.59/–	0.88(0.62-1.25)	0.762/–	1.01(0.72-1.40)	0.892/–	1.41(0.99-2.01)	0.489/–	1.13(0.92-1.40)	0.963/–
