# Supplementary material for: Association Between MTHFR Polymorphisms and the Risk of Essential Hypertension: An Updated Meta-analysis
Source: Front Genet. 2021 Nov 26;12:698590. doi: 10.3389/fgene.2021.698590 (PMC8662810; doi:10.3389/fgene.2021.698590)
Supplement: Supplementary file 1 [file DataSheet1.zip › Supplemental Table 7.xls]

## Sheet: Sheet1
Supplemental Table 7. Results of previous meta-analysis between MTHFR A1298C polymorphism with the risk of essential hypertension.(H: hypertension; HDP: hypertensive disorders of pregnancy; HWE: Hardy–Weinberg equilibrium.)
First author	Variable	n (Cases/Controls)	AC vs. AA		CC vs. AA		CC vs. AC		(AC + CC) vs. AA		CC vs. ( AA + AC)		C vs. A
			OR (95% CI)	Ph/I2 (%)	OR (95% CI)	Ph/I2 (%)	OR (95% CI)	Ph/I2 (%)	OR (95% CI)	Ph/I2 (%)	OR (95% CI)	Ph/I2 (%)	OR (95% CI)	Ph/I2 (%)
Yang [19] 2014	H and HDP	21	0.99(0.84–1.17)	0.060/ 35.4	1.06(0.85–1.32)	0.696/0.0	–	–	1.06(0.90–1.26)	0.013/45.3	1.10(0.89–1.36)	0.709/0.0	1.01(0.92–1.11)	0.108/29.2
	H	8	0.96(0.65–1.44)	0.002/71.0	1.08(0.78–1.50)	0.658/ 0.0	–	–	1.10(0.75–1.61)	<0.001/77.2	1.15(0.84–1.57)	0.780/0.0	1.05(0.79–1.39)	0.005/67.6
	HDP	13	1.01(0.86–1.19)	0.760/0.0	1.04(0.77–1.40)	0.506/ 0.0	–	–	1.01(0.87–1.18)	0.092/0.0	1.06(0.79–1.41)	0.453/0.0	1.01(0.90–1.14)	0.760/0.0
	All HWE	5	–	–	–	–	–	–	0.88(0.72–1.08)	0.698/0.0	–	–	–	–
	Ethnicity
	East Asians	2	–	–	–	–	–	–	0.79(0.56–1.12)	0.740/0.0	–	–	–	–
	Caucasians	5	–	–	–	–	–	–	1.02(0.64–1.64)	0.003/74.8	–	–	–	–
	Latinos	0	–	–	–	–	–	–	–	–	–	–	–	–
	Indians and Sri Lankans	1	–	–	–	–	–	–	2.91(1.64–5.15)	–	–	–	–	–
	Black Africans	0	–	–	–	–	–	–	–	–	–	–	–	–
	Source of controls
	Hospital based	3	–	–	–	–	–	–	1.34(0.59–3.00)	0.006/80.2	–	–	–	–
	Population based	5	–	–	–	–	–	–	0.98(0.62–1.55)	<0.001/77.4	–	–	–	–
	Genotyping methods
	PCR-RFLP	7	–	–	–	–	–	–	1.00(0.67–1.47)	<0.001/72.5	–	–	–	–
	Others	1	–	–	–	–	–	–	1.98(1.28–3.08)	–	–	–	–	–
	Sample size
	Large (>170)	5	–	–	–	–	–	–	1.26(0.78–2.03)	<0.001/83.2	–	–	–	–
	Small (<170)	3	–	–	–	–	–	–	0.81(0.39–1.07)	0.070/62.5	–	–	–	–
	Study quality
	High (>5 scores)	7	–	–	–	–	–	–	1.22(0.84–1.79)	<0.001/75.8	–	–	–	–
	Low (<5 scores)	1	–	–	–	–	–	–	0.39(0.17–0.89)	–	–	–	–	–
Wu [20] 2014	Overall	6 (1009/994)	–	–	1.09(0.80-1.48)	–/0.0	–	–	1.06(0.70-1.61)	–/76.3	1.16(0.86-1.56)	–/0.0	1.09(0.81-1.46)	–/71.2
