# Supplementary material for: Association Between MTHFR Polymorphisms and the Risk of Essential Hypertension: An Updated Meta-analysis
Source: Front Genet. 2021 Nov 26;12:698590. doi: 10.3389/fgene.2021.698590 (PMC8662810; doi:10.3389/fgene.2021.698590)
Supplement: Supplementary file 1 [file DataSheet1.zip › Supplemental Table 1.xls]

## Sheet: Sheet1
Supplemental Table 1. Included studies of MTHFR C677T polymorphism in essential hypertension within the meta-analysis (A Asian; I Indian; Af African; Am American; C Caucasian; J Japanese; Ch Chinese; Au Austrian; L Latinos; H Hispanic; W White; EA East Asian; M mixed; HWD: Hardy–Weinberg disequilibrium).
No.	First Author/Year	Country	Eligible research studies of MTHFR C677T
			All studies
			Qian [16] 2007	Niu [17] 2012	Yang [18] 2014	Yang [19] 2014	Wu [20] 2014	Fu [21] 2019	This study
1	Nishio [22] 1996	Japan	–	–	–	–	A	A	EA
2	Sohda [23] 1997	Japan	–	–	EA	–	–	–	–
3	Nakata [24] 1998	Japan	J	–	EA	J	A	A	EA
4	Gao [25] 1999	China	–	C	–	–	A	–	EA
5	Powers [26] 1999	United States	–	–	–	–	–	Am	–
6	Kobashi [27] 2000	Japan	–	–	–	–	–	A	–
7	Li [28] 2000	China	–	–	–	–	–	A	–
8	Rajkovic [29] 2000	United States	–	–	–	–	–	Am	–
9	Zhan [30] 2000	China	C	–	–	Ch	–	–	EA
10	Zhan [31] 2000	China	–	–	EA	–	–	A	EA
11	Zusterzeel [32] 2000	Netherlands	–	–	–	–	–	W	–
12	Benes [33] 2001	Czech Republic	C	–	C(HWD)	Czech	W(HWD)	W	C(HWD)
13	Kahleova [34] 2002	Czech Republic	–	–	–	–	W(HWD)	W	C
14	Wang [35] 2002	China	C	C	EA	Ch	A	A	EA
15	Rodríguez-Esparragón [36] 2003	Spain	–	–	C	Spanish	W	W	C
16	Sun [37] 2003	China	C	C	–	–	A	A	EA
17	Frederiksen [38] 2004	Danmark	–	–	–	–	–	W	–
18	Heux [39] 2004	Mew Zealand/Australia	C	–	C	Au	W	W	C
19	Yilmaz [40] 2004	Turkey	–	–	–	–	–	W	–
20	Liu [41] 2004	China	–	–	EA	–	–	–	EA
21	Cesari [42] 2005	Italy	–	–	–	–	–	W	C
22	Liu [43] 2005	China	C	C	–	Ch	A	A	EA
23	Tylicki [44] 2005	Austria/Poland	Austrian/Polish	–	C	Austrian/Polish	W	–	C
24	Demir [45] 2006	Turkey	–	–	–	–	–	W	–
25	Hu [46] 2006	China	Mongolian	–	–	Ch	A	A	EA
26	Kalita [47] 2006	India	–	–	–	–	–	A	–
27	Li [48] 2006	China	C	C	EA	Ch	A	A	EA
28	Lwin [49] 2006	Japan	J	–	EA	J	A	A	EA
29	Hu [50] 2007	China	–	C	EA	–	–	–	EA
30	Marinho [51] 2007	Portugal	–	–	–	–	–	W(HWD)	–
31	Markan [52] 2007	India	–	–	Indians and Sri Lankans	I	A	A	A
32	Nagy [53] 2007	Hungary	Hungarian	–	–	–	–	W	–
33	Tang [54] 2007	China	–	C	–	Ch	A	–	EA
34	Xing [55] 2007	China	–	C	EA(HWD)	Ch	A(HWD)	A(HWD)	EA(HWD)
35	Hui [56] 2007	Japan	–	–	EA	J	A	A	EA
36	Deng [57] 2007	China	–	–	EA	–	–	–	EA
37	Canto [58] 2008	Mexico	–	–	–	–	–	W	–
38	Fridman [59] 2008	Argentina	–	–	–	Argentine	–	Am	U
39	Ilhan [60] 2008	Turkey	–	–	C	Turk	W	W	C
40	Lin [61] 2008	China	–	C	EA	Ch	A	A	EA
41	Luo [62] 2008	China	–	–	EA	Ch	–	–	EA
42	Soares [63] 2008	Brazil	–	–	–	–	–	Am	U/M
43	Cai [64] 2009	China	–	–	EA	Ch	–	–	–
44	Deshmukh [65] 2009	United States	–	–	–	–	W	Am	C
45	Fakhrzadeh [66] 2009	Iran	–	–	C	–	–	A	C
46	Ng [67] 2009	Austrialia	–	–	C	South Welsh	W	W	C
47	Yu [68] 2010	China	–	–	EA(HWD)	–	–	–	–
48	Liu [69] 2011	China	–	–	–	Ch	A(HWD)	A(HWD)	EA(HWD)
49	Liu H [70] 2011	China	–	–	EA	Ch	–	–	EA
50	Mendilcioglu [71] 2011	Turkey	–	–	C	–	–	–	–
51	Jin [72] 2011	China	–	–	EA(HWD)	–	–	–	EA(HWD)
52	Ma [73] 2011	China	–	–	EA(HWD)	–	–	–	EA(HWD)
53	Su [74] 2011	China	–	–	EA	–	–	–	–
54	Cao [75] 2012	China	–	–	EA	Ch	A	–	EA
55	Fowdar [76] 2012	Austrialia	–	–	C	Au	W	W	C
56	Yin [77] 2012	China	–	–	EA(HWD)	Ch	A(HWD)	A	EA(HWD)
57	Zhang [78] 2012	China	–	–	EA	Ch	A	A	EA
58	Alghasham [79] 2012	Saudi Arabia	–	–	C	–	–	–	C
59	Bayramoglu [80] 2013	Turkey	–	–	C	–	W	–	C
60	Fridman [81] 2013	Argentina	–	–	L	–	W	Am	C
61	Yao [82] 2013	China	–	–	EA	–	A	A	EA
62	Yang [83] 2013	China	–	–	EA	–	–	–	EA
63	Cai [84] 2014	China	–	–	–	–	–	A	EA
64	Husemoen [85] 2014	Danmark	–	–	–	–	–	W	–
65	Vazquez-Alaniz [86] 2014	Mexico	–	–	–	–	–	Am	–
66	Bayramoglu [87] 2015	Turkey	–	–	–	–	–	W	C
67	Nassereddine [88] 2015	Morocco	–	–	–	–	–	Af	C
68	Wang [89] 2015	China	–	–	–	–	–	A(HWD)	–
69	Wei [90] 2015	Malaysia	–	–	–	–	–	A	A
70	Wen [91] 2015	China	–	–	–	–	–	A	EA
71	Pérez-Razo [92] 2015	Mexico	–	–	–	–	–	Am	M
72	Amrani-Midoun [93] 2016	Argerian	–	–	–	–	–	Af	C
73	Fan [94] 2016	China	–	–	–	–	–	A	EA
74	Wu [98] 2016	China	–	–	–	–	–	–	EA
75	Ghogomu [99] 2016	Cameroun	–	–	–	–	–	–	Af
76	Zhang [100] 2017	China	–	–	–	–	–	–	EA
77	Zhao [101] 2017	China	–	–	–	–	–	–	EA
78	Dwivedi [95] 2017	India	–	–	–	–	–	A(HWD)	A(HWD)
79	Rios [96] 2017	Brazil	–	–	–	–	–	Am(HWD)	–
80	Arina [97] 2019	Indonesia	–	–	–	–	–	A	–
81	Liu [102] 2019	China	–	–	–	–	–	–	EA
82	Nong [103] 2019	China	–	–	–	–	–	–	EA
83	Wu [104] 2019	China	–	–	–	–	–	–	EA
84	Zhao [105] 2019	China	–	–	–	–	–	–	EA
85	Candrasatria [106] 2020	Indonesia	–	–	–	–	–	–	EA
Hypentension in disorders: [23,26-29,32,40,45,53,58,68,71,74,86,96] ; Hypertension associated with other diaeases: [38,47,51,64,85,97] ; Cohort study: [89]
